# Supplementary material for: Transcriptome Sequencing and Differential Analysis of Ovaries Across Diverse States (Follicular and Non-Follicular Phases)
Source: Animals (Basel). 2025 Aug 20;15(16):2436. doi: 10.3390/ani15162436 (PMC12382818; doi:10.3390/ani15162436)
Supplement: Supplementary file 1 [file animals-15-02436-s001.zip]

Archive with 2 entries (2 files):
- Material S1.pdf
- Material S2.pdf
